# Supplementary material for: Potential Molecular Mechanisms of Rare Anti-Tumor Immune Response by SARS-CoV-2 in Isolated Cases of Lymphomas
Source: Viruses. 2021 Sep 25;13(10):1927. doi: 10.3390/v13101927 (PMC8539762; doi:10.3390/v13101927)
Supplement: Supplementary file 1 [file viruses-13-01927-s001.zip]

Archive with 3 entries (3 files):
- Suppl Figs_S1-S69_20-7-21.pdf
- Suppl File_S1_20-7-21.pdf
- Suppl_Table_S1-S6_V16_20-7-21.xlsx
